# Supplementary material for: Mapping the Interplay Between Childhood Trauma, Substance Use, and Psychopathology in Early Psychosis: A Network Analysis Approach
Source: Schizophr Bull. 2026 Mar 21;52(2):sbaf253. doi: 10.1093/schbul/sbaf253 (PMC13005114; doi:10.1093/schbul/sbaf253)
Supplement: supplementary_material_sbaf253 [file supplementary_material_sbaf253.zip]

Archive with 1 entries (1 files):
- supplementary_material_sbaf253.rtf
